# Supplementary material for: Nitrogen recycling at the Costa Rican subduction zone: The role of incoming plate structure
Source: Sci Rep. 2017 Oct 24;7:13933. doi: 10.1038/s41598-017-14287-y (PMC5654979; doi:10.1038/s41598-017-14287-y)
Supplement: Supplementary file 1 — Dataset 1 [file 41598_2017_14287_MOESM1_ESM.xlsx]

## Sheet: Sheet1
ID	sampling date	Ar	He	N2	O2	CO2	H2	CH4	CO	40Ar/36Ar	±
CR14-01	5/1/2014
CR12-16	2/29/2012	2.07736	0.011193	97.6093	0.193136	0.0213563	nd	0.0876396	nd
CR14-02	5/1/2014	1.66257	0.0437683	96.069	1.18255	0.00503983	0.813685	0.184974	0.0384157	317.196	0.0805689
CR12-15	2/29/2012	1.38977	0.0153514	92.0836	6.28025	0.223783	nd	0.00723426	nd
CR14-03	5/1/2014	1.82566	0.0209011	89.1882	8.34268	0.440618	nd	0.174183	0.00779278	305.201	0.0793608
CR14-06A	5/2/2014	0.0454333	0.000872498	3.08492	1.02044	0.870198	0.000606737	94.9775	nd	300.051	0.0555478
CR14-06B		0.0277175	0.000704967	1.9967	0.242101	0.936335	nd	96.7964	nd	293.264	0.0753397
CR14-07	5/3/2014	1.26913	0.0235617	62.3768	0.715208	30.3826	0.0305083	5.20224	nd	305.863	0.081772
CR12-14	2/29/2012	1.31649	0.00384845	98.3203	0.297134	0.0467522	0.0142295	0.00129295	nd
CR14-08	5/3/2014	1.10862	0.0395679	95.4121	1.90922	0.0543282	0	1.47618	nd	307.498	0.0551648
CR14-09	5/4/2014	0.356353	0.0120043	16.5354	0.532229	nd	0.0645794	82.4994	nd	290.966	0.0706873
CR14-09B		0.555385	0.0237773	53.0164	10.302	0.0224213	0	36.08	nd	299.979	0.0539549
CR12-01	2/24/2012	0.0418216	0.000387906	2.1464	0.22464	1.0921	nd	96.4947	nd	282.51	6.18378
CR12-02		0.0509013	nd	3.69918	0.55665	1.87456	0.00158849	93.8171	nd	271.126	4.08673
CR12-03	2/25/2012	0.19854	0.00434898	12.3855	0.0429454	17.3717	0.00552014	69.9914	nd	290.529	3.03144
CR12-04		0.118846	1.02196e-05	8.02642	0.00434603	18.4472	0.0141159	73.3891	nd	290.752	3.44083
CR12-05	2/25/2012	1.42505	0.0206837	92.3038	5.98123	0.258867	0.00116987	0.00921796	nd	293.582	15.0388
CR12-06		1.65597	0.0196489	97.8463	0.144719	0.320121	nd	0.0132836	nd	296.777	7.8947
CR12-07	2/26/2012	0.676935	0.0260069	96.9457	0.153366	0.0114234	0.0216519	2.16493	nd	302.152	7.05408
CR12-08		0.833938	0.0225854	96.775	0.0709613	0.00367515	0.0024886	2.29135	nd	302.173	17.6787
CR12-09	2/26/2012	0.848592	0.0268896	92.7654	0.205705	4.55344	nd	1.59998	nd	293.813	8.48448
CR12-10		1.01808	0.022853	96.2336	0.00337428	1.20084	0.0150617	1.50625	nd	297.695	18.5586
CR12-11	2/26/2012	1.08766	0.0283489	98.5348	0.299036	0.00241625	0.00335835	0.0444206	nd
CR12-12		1.53701	0.0271805	98.3308	0.00807014	0.00676988	0.0475292	0.0426306	nd
CR12-13	2/26/2012	2.90919	0.0186435	88.036	8.59111	0.413659	0.0272119	0.000270949	0.00391027
CR12-18	3/1/2012	0.659596	0.00712814	96.6174	2.27635	0.37708	nd	0.0624766	nd
CR12-19	3/1/2012	0.0155966	0.0125455	1.05625	0.483723	98.4305	nd	0.000949884	0.000465943	292.062	7.22233
CR14-11	5/4/2014	0.460328	0.0422344	49.7968	1.04167	47.1844	nd	1.4746	nd	301.764	< 0.1
