# Supplementary material for: Nitrogen recycling at the Costa Rican subduction zone: The role of incoming plate structure
Source: Sci Rep. 2017 Oct 24;7:13933. doi: 10.1038/s41598-017-14287-y (PMC5654979; doi:10.1038/s41598-017-14287-y)
Supplement: Supplementary file 2 — Dataset 2 [file 41598_2017_14287_MOESM2_ESM.xlsx]

## Sheet: Sheet1
area	sample ID	fMORB (%)	fsediment (%)	fair (%)
Nicoya	CR14-01	11	0	89
	CR12-16	19	0	81
	CR14-02	6	0	94
	CR12-15	19	3	78
	CR14-03	8	0	92
	CR14-06B	30	2	68
	CR14-07	1	0	99
Santa Elena	CR14-09	58	42	0
Osa	CR12-01	11	76	13
Burica	CR12-03	14	68	19
Arc front	CR12-05	9	0	91
	CR12-06	9	0	91
	CR12-07	5	26	69
	CR12-08	5	0	95
	CR12-09	7	2	91
	CR12-10	6	15	79
	CR12-11	8	0	92
	CR12-12	11	10	80
	CR12-13	0	0	0
	CR12-18	1	23	76
	CR12-19	64	36	0
	CR14-11	20	11	69
